# Supplementary material for: Geographic Heterogeneity in Influenza and Pneumonia Mortality in Hispanic Americans
Source: Int J Environ Res Public Health. 2021 May 5;18(9):4917. doi: 10.3390/ijerph18094917 (PMC8125250; doi:10.3390/ijerph18094917)
Supplement: Supplementary file 1 [file ijerph-18-04917-s001.zip]

Archive with 4 entries (2 files):
- ijerph-1154063-supplementary/
- ijerph-1154063-supplementary/ijerph-1154063 Supplementary Metarials/
- ijerph-1154063-supplementary/ijerph-1154063 Supplementary Metarials/Figure S3.pdf
- ijerph-1154063-supplementary/ijerph-1154063 Supplementary Metarials/ijerph-1154063 Supplementary Metarials For Proof.pdf
